# Supplementary material for: Development of Norelgestromin Dissolving Bilayer Microarray Patches for Sustained Release of Hormonal Contraceptive
Source: Pharmaceutics. 2024 Jul 17;16(7):946. doi: 10.3390/pharmaceutics16070946 (PMC11279563; doi:10.3390/pharmaceutics16070946)
Supplement: Supplementary file 1 [file pharmaceutics-16-00946-s001.zip]

Archive with 4 entries (3 files):
- Supplimentary raw data files NGM MAP/
- Supplimentary raw data files NGM MAP/Drug content Skin deposition and NGM rat plasma smaples.xlsx
- Supplimentary raw data files NGM MAP/MAP parafilm characterisation.xlsx
- Supplimentary raw data files NGM MAP/Mechanical Stregth results graph and calculation.xlsx
