# Supplementary material for: Development of Norelgestromin Dissolving Bilayer Microarray Patches for Sustained Release of Hormonal Contraceptive
Source: Pharmaceutics. 2024 Jul 17;16(7):946. doi: 10.3390/pharmaceutics16070946 (PMC11279563; doi:10.3390/pharmaceutics16070946)
Supplement: Supplementary file 1 [file pharmaceutics-16-00946-s001.zip › Supplimentary raw data files NGM MAP/Drug content Skin deposition and NGM rat plasma smaples.xlsx]

## Sheet: Drug content and skin depo
		NGMN content analysis in MAP
		16 16	NGM content /MAP
		16 16 MN	AUC	ug/ml	dilution factor	mg NGM /MAP	average (mg/MAP)	STDEV	RSD
		1	313	1.96115	980.576	0.980576	1.15163	0.177891	15.4469
		2	333	2.08647	1043.23	1.04323
		3	344	2.15539	1077.69	1.07769
		4	394	2.46867	1234.34	1.23434
		5	454	2.84461	1422.31	1.42231
Skin depostion results														% NGM Deposited
	AUC	ug/ml	ug/skin	dilution factor	ug/skin	skin deposition (mg)	Average (ug/MAP)	SD	RSD	Drug Content (ug/MAP)	mg Drug deposited	ug NGM deposited	% Drug Deposited	Average (%)	SD	RSD
MAP1	364	2.48267	22.3441	201.097	241.316	0.241316	176.155	60.9976	34.6273	1151	0.241316	241.316	20.9658	15.3045	5.29953	34.6273
MAP2	240	1.71535	15.4381	138.943	166.732	0.166732				1151	0.166732	166.732	14.4858
MAP3	163	1.23886	11.1498	100.348	120.417	0.120417				1151	0.120417	120.417	10.462

## Sheet: rat PK Result and Graph
																	1h		4h		1 day		2 days		4 days		7days
																Rat No	AUC	Conc(ng/ml)	AUC	Conc(ng/ml)	AUC	Conc(ng/ml)	AUC	Conc(ng/ml)	AUC	Conc(ng/ml)	AUC	Conc(ng/ml)
						Cohort 1	Cohort 2									1	180124175	746.593			6448177	29.9745	1894966	11.1871	864004	6.93321	1050233	7.70162
				No. of rats		6	6									2	133126340	552.671			4545120	22.1222	1080304	7.8257	1470882	9.4373	1166359	8.18078
				Admin. route		IM	MAP									3	193782465	802.949			4880343	23.5053	1675587	10.2819	1769443	10.6692	1218879	8.39749
				Used dose		NGMN (50mg/1000µL)	NGNM MAP									4			111030537	461.5	4098500	20.2793	3133201	16.2963	3751551	18.8477	2492935	13.6545
				Applied dose		40 µL (2mg)	4 MAPs (1.2 mg/MAP) (4.8mg)									5			96537471	401.699	6489084	30.1433	2477364	13.5902	3231974	16.7039	3593703	18.1964
				Application time		NA	24 hrs									6			95941886	399.242	6010600	28.169	3590495	18.1832	3347509	17.1806
																Average	1.69011e+08	700.738	1.0117e+08	420.814	5.41197e+06	25.6989	2.30865e+06	12.8941	2.40589e+06	13.2953	1.90442e+06	11.2262
																SD	3.18185e+07	131.289	8.5447e+06	35.2569	1.03455e+06	4.26876	941511	3.88484	1.1863e+06	4.8949	1.1118e+06	4.58747
Rat No	Weight in Gram	Average	SD													7	3102558	16.1699			1587165	9.9171			1028100	7.6103	823384	6.7656
1	252	244	12.2474		Time (Days	IM (ng/ml)	MAP (ng/ml)	SD Injection	SD MAP							8	4985680	23.94			3840045	19.2129	1139688	8.07073	1140478	8.07399	596926	5.8312
2	261				0	0	0	0	0							9	9826002	43.912			1433744	9.28406	3086032	16.1017	1099764	7.906	384627	4.95521
3	246				1	700.738	28.0073	131.289	14.3113							10			16233246	70.3494	1860011	11.0429	1402059	9.15332	1036917	7.64668	478896	5.34419
4	240				4	420.814	67.4628	35.2569	20.145							11			20028371	86.0088	1790289	10.7552	2627699	14.2105	1803387	10.8093	543846	5.61218
5	240				24	25.6989	12.1638	4.26876	3.65072							12			10339345	46.0302	2278695	12.7705			1134290	8.04846	448855	5.22023
6	225				48	12.8941	11.8841	3.88484	3.88155							Average	5.97141e+06	28.0073	15533654	67.4628	2.13166e+06	12.1638	2.06387e+06	11.8841	1207156	8.34912	546089	5.62144
7	240	236.5	6.2849		69	13.2953	8.34912	4.8949	1.22099							SD	3.46842e+06	14.3113	4.88225e+06	20.145	884770	3.65072	940713	3.88155	295913	1.22099	154610	0.637949
8	225				168	11.2262	5.62144	4.58747	0.637949
9	241
10	236
11	235
12	242

## Sheet: Average AUC calculation
	Rat 1		Dose (mg/kg)	10000
	Time	Conc.	Log Conc.	(T2-T1)	Avg Cp	AUC	Conc. *Time	AUMC	Rat 2	Time	Conc.	Log Conc.	(T2-T1)	Avg Cp	AUC	Conc. *Time	AUMC	rat 3	Time	Conc.	Log Conc.	(T2-T1)	Avg Cp	AUC	Conc. *Time	AUMC	rat 4	Time	Conc.	Log Conc.	(T2-T1)	Avg Cp	AUC	Conc. *Time	AUMC	rat 5	Time	Conc.	Log Conc.	(T2-T1)	Avg Cp	AUC	Conc. *Time	AUMC		rat 6	Time	Conc.	Log Conc.
	1	746.593	6.61552	1	373.296	373.296	746.593	373.296		1	552.671	6.31476	1	276.336	276.336	552.671	276.336		1	802.949	6.68829	1	401.475	401.475	802.949	401.475		1	700.738	6.55213	1	350.369	350.369	700.738	350.369		1	700.738	6.55213	1	350.369	350.369	700.738	350.369			1	700.738	6.55213
	4	420.814	6.04219	3	583.703	1751.11	1683.25	3644.77		4	420.814	6.04219	3	486.742	1460.23	1683.25	3353.89		4	420.814	6.04219	3	611.881	1835.64	1683.25	3729.3		4	461.5	6.13448	3	581.119	1743.36	1846	3820.11		4	401.699	5.9957	3	551.218	1653.66	1606.8	3461.3			4	399.242	5.98957
	24	29.9745	3.40035	20	225.394	4507.88	719.388	24026.4		24	22.1222	3.09658	20	221.468	4429.36	530.932	22141.9		24	23.5053	3.15723	20	222.159	4443.19	564.128	22473.8		24	20.2793	3.0096	20	240.89	4817.79	486.704	23327		24	30.1433	3.40596	20	215.921	4318.42	723.439	23302.4			24	28.169	3.33822
	48	11.1871	2.41477	24	20.5808	493.94	536.983	15076.5		48	7.8257	2.05741	24	14.9739	359.374	375.634	10878.8		48	10.2819	2.33039	24	16.8936	405.447	493.533	12691.9		48	16.2963	2.79094	24	18.2878	438.908	782.223	15227.1		48	13.5902	2.60935	24	21.8668	524.802	652.331	16509.2			48	18.1832	2.9005
	69	6.93321	1.93632	21	9.06018	190.264	478.391	10661.4		69	9.4373	2.24467	21	8.6315	181.261	651.173	10781.5		69	10.6692	2.36736	21	10.4756	219.987	736.176	12911.9		69	18.8477	2.93639	21	17.572	369.013	1300.49	21868.5		69	16.7039	2.81564	21	15.147	318.088	1152.57	18951.4			69	17.1806	2.84378
	168	7.70162	2.04143	99	7.31742	724.424	1293.87	87727.1		168	8.18078	2.10179	99	8.80904	872.095	1374.37	100264		168	8.39749	2.12793	99	9.53335	943.802	1410.78	106274		168	13.6545	2.61407	99	16.2511	1608.86	2293.95	177925		168	18.1964	2.90123	99	17.4502	1727.57	3057	208374			168	32.2681	3.47408
					AUC (0-t)	8040.91								AUC (0-t)	7578.65								AUC (0-t)	8249.54								AUC (0-t)	9328.3								AUC (0-t)	8892.9
	Rat 7		Dose (mg/kg)	10000
	Time	Conc.	Log Conc.	(T2-T1)	Avg Cp	AUC	Conc. *Time	AUMC	Rat 8	Time	Conc.	Log Conc.	(T2-T1)	Avg Cp	AUC	Conc. *Time	AUMC	rat 9	Time	Conc.	Log Conc.	(T2-T1)	Avg Cp	AUC	Conc. *Time	AUMC	rat 10	Time	Conc.	Log Conc.	(T2-T1)	Avg Cp	AUC	Conc. *Time	AUMC	rat 11	Time	Conc.	Log Conc.	(T2-T1)	Avg Cp	AUC	Conc. *Time	AUMC		rat 12	Time	Conc.	Log Conc.
	1	16.1699	2.78315	1	8.08494	8.08494	16.1699	8.08494		1	23.94	3.17555	1	11.97	11.97	23.94	11.97		1	43.912	3.78219	1	21.956	21.956	43.912	21.956		1	28.0073	3.33246	1	14.0036	14.0036	28.0073	14.0036		1	28.0073	3.33246	1	14.0036	14.0036	28.0073	14.0036			1	28.0073	3.33246
	4	67.4628	4.21158	3	41.8163	125.449	269.851	429.032		4	67.4628	4.21158	3	45.7014	137.104	269.851	440.687		4	67.4628	4.21158	3	55.6874	167.062	269.851	470.645		4	70.3494	4.25347	3	49.1784	147.535	281.398	464.108		4	86.0088	4.45445	3	57.0081	171.024	344.035	558.064			4	46.0302	3.8293
	24	9.9171	2.29426	20	38.69	773.799	238.01	5078.62		24	19.2129	2.95558	20	43.3378	866.757	461.109	7309.6		24	9.28406	2.2283	20	38.3734	767.469	222.817	4926.69		24	11.0429	2.40179	20	40.6962	813.924	265.03	5464.28		24	10.7552	2.37539	20	48.382	967.64	258.125	6021.61			24	12.7705	2.54714
	48	11.8841	2.4752	24	10.9006	261.614	570.435	9701.35		48	8.07073	2.08824	24	13.6418	327.403	387.395	10182.1		48	16.1017	2.77892	24	12.6929	304.629	772.881	11948.4		48	9.15332	2.21412	24	10.0981	242.355	439.359	8452.67		48	14.2105	2.65398	24	12.4829	299.589	682.105	11282.8			48	11.8841	2.4752
	69	7.6103	2.0295	21	9.74718	204.691	525.111	11503.2		69	8.07399	2.08865	21	8.07236	169.52	557.105	9917.25		69	7.906	2.06762	21	12.0038	252.081	545.514	13843.1		69	7.64668	2.03427	21	8.4	176.4	527.621	10153.3		69	10.8093	2.3804	21	12.5099	262.708	745.84	14993.4			69	8.04846	2.08548
	168	6.7656	1.91185	99	7.18795	711.607	1136.62	82255.7		168	5.8312	1.76322	99	6.95259	688.307	979.641	76069		168	4.95521	1.60044	99	6.43061	636.63	832.476	68210.5		168	5.34419	1.67601	99	6.49543	643.048	897.823	70559.5		168	5.61218	1.72494	99	8.21073	812.862	942.846	83590			168	5.22023	1.65254
					AUC (0-t)	2085.25								AUC (0-t)	2201.06								AUC (0-t)	2149.83								AUC (0-t)	2037.26								AUC (0-t)	2527.83
[truncated: 12 more columns]
