# Supplementary material for: Development of Norelgestromin Dissolving Bilayer Microarray Patches for Sustained Release of Hormonal Contraceptive
Source: Pharmaceutics. 2024 Jul 17;16(7):946. doi: 10.3390/pharmaceutics16070946 (PMC11279563; doi:10.3390/pharmaceutics16070946)
Supplement: Supplementary file 1 [file pharmaceutics-16-00946-s001.zip › Supplimentary raw data files NGM MAP/MAP parafilm characterisation.xlsx]

## Sheet: NGM MAP
	Thumb insertion
	Microneedle Array
	Number of Holes					A	B	C	Average
Layer Number	A	B	C	Average	SD	% Inserted A	% Inserted B	% Inserted C	Average % Inserted	SD	depth (um)
1	254	256	255	255	1	99.2188	100	99.6094	99.6094	0.390625	126
2	250	252	253	251.667	1.52753	97.6562	98.4375	98.8281	98.3073	0.59669	252
3	160	183	198	180.333	19.1398	62.5	71.4844	77.3438	70.4427	7.4765	378
4	25	20	12	19	6.55744	9.76562	7.8125	4.6875	7.42188	2.5615	504
5	0	0	0	0	0	0	0	0	0	0	630
6	0	0	0	0	0	0	0	0	0	0	756
7	0	0	0	0	0	0	0	0	0	0	0
8	0	0	0	0	0	0	0	0	0	0	0
