# Supplementary material for: Development of Norelgestromin Dissolving Bilayer Microarray Patches for Sustained Release of Hormonal Contraceptive
Source: Pharmaceutics. 2024 Jul 17;16(7):946. doi: 10.3390/pharmaceutics16070946 (PMC11279563; doi:10.3390/pharmaceutics16070946)
Supplement: Supplementary file 1 [file pharmaceutics-16-00946-s001.zip › Supplimentary raw data files NGM MAP/Mechanical Stregth results graph and calculation.xlsx]

## Sheet: Mechanical  stregth tablegraph 
	Mechanical characterisation of MAP
	Force applied: 32 N
													Mechanical characterisation of MAP
													Force applied: 32 N
													Number of sides for needle height measurement: Minimum 3 sides
			NGM MAP	% Height reduction	Average	STDEV
			MAP1	4.01552	5.4601	2.07327								Calculation
			MAP2	4.52912
			MAP3	7.83567
														NGM MAP
						NGMN MAP								MAP1	Needles height before 32 N force application						Needles height after 32 N force application
					Average	5.46									938	930	901	938			834	915	945	883
					STDEV	2.07									925	912	898	912			820	908	965	852
															908	916	883	922			803	922	976	822
															919	910	884	911			815			850
																918	905				887			821		% Height reduction
			Percentage of reduction of needle height of the finalized MAPs upon applying a compression force of 32 N for 30 s against the aluminum block															912.778						876.125	95.9845	4.01552
														MAP2	Needles height before 32 N force application						Needles height after 32 N force application
															871	924	915	910			839	972	882	906
															915	887	919	902			831	846	887	893
															919	897	913	893			849	840	863	868
															945	904	904	890			866	831	848	855
															934			911						869		% Height reduction
																		908.5						867.353	95.4709	4.52912
														MAP3	Needles height before 32 N force application						Needles height after 32 N force application
															873	846	913	846			857	746	813	784
															855	881	904	850			872	762	809	861
															907	896	893	848			889	795	792	824
															865	908	897	874			802	783	779	861
																914							768			% Height reduction
																		880.588						811.588	92.1643	7.83567
																			NGM MAP	% Height reduction	Average	STDEV
																			MAP1	4.01552	5.4601	2.07327
																			MAP2	4.52912
																			MAP3	7.83567
